# Supplementary material for: A Novel Sensitive Recombinase-Aided Amplification Integrated Test Strip for Pseudomonas fluorescens in Milk via Dual Gene Probes
Source: Biosensors (Basel). 2025 Aug 21;15(8):553. doi: 10.3390/bios15080553 (PMC12385110; doi:10.3390/bios15080553)
Supplement: Supplementary file 1 [file biosensors-15-00553-s001.zip]

Archive with 1 entries (1 files):
- biosensors-3771872-supplementary.pdf
